# Supplementary material for: Highly Selective Electrochemical CO2 Reduction to C2 Products on a g-C3N4-Supported Copper-Based Catalyst
Source: Int J Mol Sci. 2022 Nov 19;23(22):14381. doi: 10.3390/ijms232214381 (PMC9696822; doi:10.3390/ijms232214381)
Supplement: Supplementary file 1 [file ijms-23-14381-s001.zip]

Archive with 1 entries (1 files):
- ijms-2032051-supplementary.pdf
